# Supplementary material for: A Radiomics Approach to Assess High Risk Carotid Plaques: A Non-invasive Imaging Biomarker, Retrospective Study
Source: Front Neurol. 2022 Mar 8;13:788652. doi: 10.3389/fneur.2022.788652 (PMC8957977; doi:10.3389/fneur.2022.788652)
Supplement: Supplementary file 1 [file Data_Sheet_1.zip]

Archive with 3 entries (3 files):
- supplement material 1.xlsx
- supplement material 2.xlsx
- supplement material 3.docx
