# Supplementary material for: A Radiomics Approach to Assess High Risk Carotid Plaques: A Non-invasive Imaging Biomarker, Retrospective Study
Source: Front Neurol. 2022 Mar 8;13:788652. doi: 10.3389/fneur.2022.788652 (PMC8957977; doi:10.3389/fneur.2022.788652)
Supplement: Supplementary file 1 [file Data_Sheet_1.zip › supplement material 1.xlsx]

## Sheet: Bin numbers of MRI sequence
Patients	T1WI_firstorder_range	T2WI_firstorder_range	DWI_firstorder_range
1	191.093	25.0452	119.317
2	98.5083	32.1152	113.03
3	75.5173	27.7269	114.464
4	112.826	31.1113	114.815
5	117.839	30.4592	115.607
6	98.5022	31.0896	115.666
7	125.088	25.0756	96.2055
8	68.4539	27.7428	96.3714
9	251.29	92.7839	97.5
10	207.766	27.8276	16.7422
11	119.986	35.2818	16.7572
12	115.049	77.479	98.941
13	123.981	104.026	88.1338
14	120.3	34.9206	82.3375
15	24.7541	29.418	17.3553
16	109.849	33.6327	66.4885
17	123.357	35.7648	17.5465
18	93.2126	46.9116	17.6835
19	252.335	116.332	17.7918
20	112.868	33.7583	17.8094
21	235.185	72.5171	67.8663
22	124.331	35.5185	87.8883
23	83.0851	26.9721	18.0017
24	116.567	31.964	18.1731
25	43.8862	31.9442	18.1924
26	118.389	35.9676	18.4293
27	25.4165	38.8546	18.4839
28	327.4	28.4631	18.5118
29	27.3121	32.8502	18.6752
30	129.179	89.156	18.7301
31	112.876	30.7941	19.2221
32	114.773	31.0951	19.3668
33	44.7599	33.2804	19.3856
34	146.358	38.5992	19.71
35	107.039	31.9528	19.715
36	251.79	26.7849	19.723
37	99.8439	33.02	19.8755
38	115.77	29.5136	20.0846
39	100.213	31.312	20.1029
40	73.7856	36.3288	20.2021
41	100.395	37.0262	20.3276
42	53.5927	41.1761	20.477
43	27.1774	39.7289	20.6035
44	119.853	36.058	20.7113
45	33.9788	35.6758	20.804
46	123.009	33.006	20.8997
47	193.991	21.6732	20.9868
48	119.498	39.4722	21.2812
49	63.8137	32.6176	21.2976
50	25.672	81.8592	21.3893
51	69.3337	39.0116	21.521
52	118.63	24.1257	21.6493
53	92.8708	43.9882	21.7303
54	120.453	29.7639	21.8204
55	32.5052	33.093	21.8233
56	91.3489	42.78	21.9992
57	37.9464	32.3096	22.0109
58	97.8782	32.8201	22.1996
59	100.459	72.2489	22.2837
60	25.8333	34.4115	22.3513
61	17.7654	21.0203	22.353
62	66.9024	34.5315	22.4282
63	123.244	37.2087	22.4615
64	222.838	41.164	23.0021
65	127.872	37.6026	23.2788
66	82.9161	31.2065	23.6683
67	77.2376	53.4348	23.6759
68	122.087	43.1711	23.9423
69	36.5629	36.7193	24.0158
70	113.373	27.4625	24.1755
71	61.7751	194.599	24.3315
72	37.3588	40.3917	24.425
73	120.841	32.8736	24.7506
74	120.544	38.8568	24.872
75	32.3089	27.7669	24.9772
76	95.5671	38.7118	25.0514
77	282.942	38.551	26.0976
78	115.285	28.975	26.8623
79	99.774	27.8737	27.1933
80	112.061	37.9302	27.2277
81	37.8615	172.151	27.2434
82	115.435	209.216	27.4185
83	110.905	40.3797	27.8781
84	120.234	35.0423	28.016
85	60.3075	60.8678	28.2155
86	115.894	115.316	28.654
87	24.6942	32.8349	29.2842
88	85.7464	27.8265	29.3347
89	24.2083	41.4778	30.1531
90	41.475	35.3542	30.2029
91	206.864	33.5936	30.6063
92	42.7253	40.1677	30.8876
93	100.93	41.4197	31.3898
94	32.5841	185.885	31.4817
95	118.156	38.1115	31.558
96	48.7323	31.2765	32.2808
97	43.7204	67.592	35.1896
98	112.172	32.1292	35.1994
99	123.497	46.0829	36.3455
100	60.6837	40.5549	37.3178
101	85.3841	35.6673	39.2699
102	56.6012	120.274	43.9652
103	197.921	48.2458	49.4026
104	31.2671	83.2521	53.4679
105	29.2715	180.408	64.643
106	119.69	29.3489	92.1517
107	62.5284	125.272	109.342
108	52.7325	28.3143	130.941
109	259.086	28.657	140.741
110	108.141	173.552	163.224
111	93.3208	34.021	192.278
112	30.1925	76.595	207.662
113	124.587	37.2593	219.632
114	49.3037	40.2114	226.398
115	123.245	32.518	236.083
