# Supplementary material for: A Radiomics Approach to Assess High Risk Carotid Plaques: A Non-invasive Imaging Biomarker, Retrospective Study
Source: Front Neurol. 2022 Mar 8;13:788652. doi: 10.3389/fneur.2022.788652 (PMC8957977; doi:10.3389/fneur.2022.788652)
Supplement: Supplementary file 1 [file Data_Sheet_1.zip › supplement material 2.xlsx]

## Sheet: 788652_Data_Sheet_2
	intra ICC	Inter ICC
wavelet_LH_glszm_GrayLevelNonUniformityNormalized	0.7	1
wavelet_LH_glszm_GrayLevelNonUniformity	0.7	0.992
wavelet_HH_glszm_GrayLevelNonUniformity	0.701	0.975
wavelet_HH_glszm_GrayLevelVariance	0.714	0.986
wavelet_LH_firstorder_InterquartileRange	0.724	0.987
original_glcm_MaximumProbability	0.738	0.999
wavelet_LL_glrlm_ShortRunHighGrayLevelEmphasis	0.739	0.983
wavelet_LH_glszm_ZoneEntropy	0.74	0.957
original_glszm_HighGrayLevelZoneEmphasis	0.74	0.996
wavelet_HH_glszm_GrayLevelNonUniformityNormalized	0.746	0.988
wavelet_LH_gldm_SmallDependenceHighGrayLevelEmphasis	0.756	0.998
wavelet_LL_glrlm_ShortRunEmphasis	0.772	0.98
wavelet_LL_glrlm_RunPercentage	0.776	0.98
wavelet_HL_glrlm_RunVariance	0.781	0.896
wavelet_LH_glrlm_GrayLevelNonUniformityNormalized	0.782	0.996
wavelet_LH_glrlm_GrayLevelNonUniformity	0.782	0.993
wavelet_HL_glszm_SizeZoneNonUniformity	0.782	0.993
wavelet_HH_glszm_HighGrayLevelZoneEmphasis	0.783	0.987
wavelet_HL_gldm_GrayLevelVariance	0.79	0.854
original_glrlm_RunLengthNonUniformityNormalized	0.79	0.856
wavelet_HL_glrlm_RunPercentage	0.797	0.996
wavelet_HL_glszm_GrayLevelNonUniformityNormalized	0.8	0.984
wavelet_HL_glcm_DifferenceAverage	0.804	0.996
wavelet_HL_glcm_DifferenceVariance	0.806	0.986
original_firstorder_TotalEnergy	0.806	0.92
wavelet_LH_glrlm_ShortRunHighGrayLevelEmphasis	0.808	0.996
wavelet_HL_glcm_InverseVariance	0.816	0.996
wavelet_HH_glrlm_RunVariance	0.818	0.975
wavelet_HH_glcm_ClusterProminence	0.828	0.992
wavelet_HL_ngtdm_Busyness	0.837	0.991
wavelet_HH_firstorder_TotalEnergy	0.844	0.993
wavelet_LL_firstorder_Minimum	0.848	0.986
wavelet_HL_glcm_JointEntropy	0.85	0.999
original_glszm_ZonePercentage	0.85	0.996
original_glszm_ZoneEntropy	0.854	0.996
original_glcm_Id	0.854	0.997
wavelet_HH_glcm_Correlation	0.861	0.884
original_gldm_DependenceNonUniformity	0.861	0.996
wavelet_HL_glszm_LargeAreaHighGrayLevelEmphasis	0.862	0.984
wavelet_HL_glszm_LargeAreaLowGrayLevelEmphasis	0.863	0.993
original_shape2D_PixelSurface	0.863	0.994
wavelet_HH_glrlm_HighGrayLevelRunEmphasis	0.87	0.953
wavelet_HL_glrlm_GrayLevelVariance	0.871	0.997
wavelet_HL_glcm_Autocorrelation	0.871	0.851
wavelet_HH_gldm_DependenceNonUniformity	0.871	0.99
wavelet_HH_glrlm_LongRunLowGrayLevelEmphasis	0.872	0.997
wavelet_HH_firstorder_Uniformity	0.872	0.994
wavelet_HH_glrlm_RunEntropy	0.874	0.999
wavelet_LL_glcm_JointAverage	0.877	0.999
wavelet_LL_glcm_Autocorrelation	0.878	1
wavelet_LL_firstorder_Uniformity	0.878	0.999
wavelet_LH_firstorder_Minimum	0.878	0.828
wavelet_HH_firstorder_RootMeanSquared	0.878	0.917
wavelet_LL_glcm_ClusterProminence	0.879	0.999
wavelet_LL_firstorder_Median	0.879	0.943
wavelet_LL_firstorder_MeanAbsoluteDeviation	0.879	0.734
wavelet_LH_glrlm_LowGrayLevelRunEmphasis	0.88	0.996
wavelet_HL_firstorder_Kurtosis	0.88	0.892
wavelet_LL_glrlm_GrayLevelNonUniformityNormalized	0.881	0.997
wavelet_LL_firstorder_Variance	0.881	0.982
wavelet_HH_gldm_DependenceEntropy	0.881	0.996
wavelet_HH_glcm_Idn	0.882	0.974
wavelet_LH_glrlm_RunVariance	0.883	0.996
wavelet_HH_glrlm_ShortRunEmphasis	0.884	0.984
wavelet_HH_glszm_SmallAreaLowGrayLevelEmphasis	0.886	0.989
wavelet_HH_glrlm_LowGrayLevelRunEmphasis	0.887	0.999
wavelet_HH_glrlm_GrayLevelNonUniformity	0.887	0.986
wavelet_HH_glcm_InverseVariance	0.887	0.997
wavelet_HH_glcm_Idm	0.887	0.984
wavelet_HH_glcm_Autocorrelation	0.887	0.918
wavelet_HH_glcm_DifferenceVariance	0.889	0.809
wavelet_HH_glcm_DifferenceAverage	0.889	0.878
wavelet_HH_firstorder_Skewness	0.889	0.934
wavelet_HH_firstorder_RobustMeanAbsoluteDeviation	0.889	0.81
wavelet_HH_glcm_Contrast	0.89	0.895
wavelet_HH_glcm_ClusterShade	0.89	0.891
wavelet_LL_glszm_SmallAreaHighGrayLevelEmphasis	0.891	0.996
wavelet_HL_gldm_SmallDependenceEmphasis	0.891	0.99
original_glcm_JointEnergy	0.891	0.991
wavelet_LH_glrlm_LongRunLowGrayLevelEmphasis	0.892	0.996
wavelet_LH_glrlm_GrayLevelVariance	0.892	0.996
wavelet_HH_glcm_Id	0.893	0.838
wavelet_HH_glcm_ClusterTendency	0.894	0.978
wavelet_HH_glszm_ZonePercentage	0.898	0.967
wavelet_HH_glszm_ZoneVariance	0.9	0.962
wavelet_LH_ngtdm_Complexity	0.901	0.996
wavelet_LL_firstorder_TotalEnergy	0.902	0.985
wavelet_HH_glrlm_LongRunEmphasis	0.904	0.996
wavelet_LL_glrlm_LowGrayLevelRunEmphasis	0.909	0.98
wavelet_LH_firstorder_Uniformity	0.911	0.736
wavelet_HH_gldm_LargeDependenceLowGrayLevelEmphasis	0.911	0.995
wavelet_HH_gldm_DependenceNonUniformityNormalized	0.912	0.998
wavelet_LH_glrlm_RunLengthNonUniformityNormalized	0.914	0.988
wavelet_LH_glrlm_RunLengthNonUniformity	0.914	0.995
wavelet_LH_glrlm_HighGrayLevelRunEmphasis	0.914	0.996
wavelet_HL_firstorder_Skewness	0.914	0.715
wavelet_HL_glszm_ZoneVariance	0.916	0.995
wavelet_HL_glcm_Idm	0.916	0.968
original_glszm_LargeAreaEmphasis	0.917	0.996
original_glrlm_ShortRunEmphasis	0.917	0.996
wavelet_HL_glrlm_LongRunHighGrayLevelEmphasis	0.918	0.981
wavelet_HL_firstorder_Minimum	0.918	0.94
wavelet_HH_glszm_SmallAreaEmphasis	0.918	0.991
wavelet_LH_glrlm_RunPercentage	0.919	0.998
wavelet_HH_glcm_MaximumProbability	0.919	0.998
wavelet_LH_glrlm_ShortRunEmphasis	0.92	0.953
wavelet_HH_firstorder_Variance	0.92	0.986
wavelet_HL_glcm_Idmn	0.921	0.99
wavelet_HH_firstorder_Kurtosis	0.921	0.927
wavelet_LL_glrlm_GrayLevelVariance	0.922	0.999
wavelet_LL_firstorder_Mean	0.922	0.907
wavelet_HL_glcm_Contrast	0.922	0.909
wavelet_HH_glszm_SmallAreaHighGrayLevelEmphasis	0.924	0.986
wavelet_HH_glcm_JointEnergy	0.924	0.892
wavelet_HH_glszm_ZoneEntropy	0.925	0.996
wavelet_LH_glszm_ZoneVariance	0.927	0.992
wavelet_LH_firstorder_Energy	0.927	0.997
wavelet_HL_glrlm_LowGrayLevelRunEmphasis	0.927	0.997
wavelet_LL_gldm_DependenceNonUniformity	0.928	0.988
wavelet_HL_gldm_DependenceNonUniformity	0.928	0.994
wavelet_LL_glrlm_RunEntropy	0.929	0.982
wavelet_LH_gldm_GrayLevelNonUniformity	0.929	0.997
wavelet_LL_firstorder_RootMeanSquared	0.93	0.935
original_glrlm_ShortRunHighGrayLevelEmphasis	0.93	0.993
original_gldm_DependenceNonUniformityNormalized	0.93	0.995
wavelet_LL_ngtdm_Contrast	0.931	0.849
wavelet_LL_gldm_GrayLevelNonUniformity	0.932	0.996
wavelet_LH_firstorder_TotalEnergy	0.932	0.896
wavelet_HL_glcm_ClusterTendency	0.932	0.989
wavelet_LL_glcm_ClusterTendency	0.933	0.974
wavelet_LH_gldm_HighGrayLevelEmphasis	0.933	0.998
wavelet_HH_firstorder_Minimum	0.933	0.749
wavelet_HH_glcm_JointAverage	0.934	0.995
original_glrlm_RunVariance	0.934	0.993
original_glszm_LargeAreaHighGrayLevelEmphasis	0.935	0.99
wavelet_HL_glcm_Correlation	0.936	0.995
original_firstorder_Skewness	0.936	0.992
wavelet_HL_gldm_HighGrayLevelEmphasis	0.937	0.988
wavelet_HH_gldm_HighGrayLevelEmphasis	0.937	0.989
original_glszm_SmallAreaLowGrayLevelEmphasis	0.937	0.994
wavelet_HH_glszm_LargeAreaHighGrayLevelEmphasis	0.938	0.977
wavelet_LH_glrlm_LongRunHighGrayLevelEmphasis	0.939	0.93
wavelet_HH_glcm_SumSquares	0.939	0.98
wavelet_HL_glrlm_LongRunLowGrayLevelEmphasis	0.94	0.996
wavelet_LL_firstorder_InterquartileRange	0.941	0.762
original_glcm_SumSquares	0.941	0.843
wavelet_LL_glszm_LowGrayLevelZoneEmphasis	0.946	0.979
wavelet_LL_glcm_Idm	0.946	0.997
wavelet_LL_ngtdm_Busyness	0.947	0.908
wavelet_LL_firstorder_Kurtosis	0.947	0.728
wavelet_LL_firstorder_Skewness	0.949	0.996
wavelet_HL_glrlm_ShortRunEmphasis	0.949	0.89
wavelet_HL_glcm_ClusterProminence	0.949	0.996
wavelet_LL_glcm_Idn	0.95	0.992
wavelet_HH_firstorder_10Percentile	0.951	0.839
original_shape2D_Elongation	0.951	0.98
wavelet_LH_glcm_DifferenceVariance	0.952	0.973
wavelet_HH_glszm_LowGrayLevelZoneEmphasis	0.952	0.977
original_glrlm_RunPercentage	0.952	0.997
wavelet_LH_gldm_LargeDependenceHighGrayLevelEmphasis	0.953	0.987
wavelet_LH_glcm_JointEnergy	0.953	0.98
wavelet_LH_firstorder_RootMeanSquared	0.953	0.907
original_ngtdm_Busyness	0.953	0.979
wavelet_LL_glszm_LargeAreaHighGrayLevelEmphasis	0.954	0.983
wavelet_LL_firstorder_RobustMeanAbsoluteDeviation	0.954	0.984
wavelet_LL_glcm_InverseVariance	0.955	0.995
wavelet_LL_firstorder_10Percentile	0.955	0.938
original_glrlm_RunLengthNonUniformity	0.955	0.913
wavelet_HL_glcm_ClusterShade	0.956	0.991
original_glrlm_LongRunLowGrayLevelEmphasis	0.956	0.996
wavelet_HL_glrlm_LongRunEmphasis	0.957	0.996
wavelet_LH_firstorder_Variance	0.958	0.786
wavelet_HL_glszm_SmallAreaEmphasis	0.958	0.984
wavelet_HL_glcm_SumEntropy	0.958	0.995
wavelet_HL_glszm_GrayLevelVariance	0.959	0.997
original_glszm_GrayLevelNonUniformityNormalized	0.959	0.993
original_gldm_SmallDependenceLowGrayLevelEmphasis	0.959	0.979
wavelet_LL_glcm_Contrast	0.96	0.992
wavelet_LH_glrlm_LongRunEmphasis	0.96	0.796
wavelet_LH_gldm_GrayLevelVariance	0.96	0.998
wavelet_LH_gldm_LargeDependenceLowGrayLevelEmphasis	0.961	0.988
wavelet_HL_glszm_ZoneEntropy	0.961	0.975
wavelet_HL_glszm_SmallAreaLowGrayLevelEmphasis	0.964	0.984
wavelet_HL_glcm_JointAverage	0.964	0.94
wavelet_HL_glcm_Imc1	0.964	1
wavelet_HH_glrlm_GrayLevelNonUniformityNormalized	0.964	0.996
wavelet_LL_glcm_SumEntropy	0.965	0.886
wavelet_HL_glcm_JointEnergy	0.965	1
wavelet_HL_glcm_DifferenceEntropy	0.965	1
wavelet_HH_glcm_DifferenceEntropy	0.965	0.925
wavelet_LH_ngtdm_Strength	0.967	0.981
wavelet_HH_glszm_SizeZoneNonUniformity	0.967	0.974
original_firstorder_Maximum	0.967	0.996
wavelet_LL_glszm_GrayLevelNonUniformity	0.969	0.982
wavelet_LL_glcm_Id	0.969	0.984
wavelet_HL_gldm_LargeDependenceEmphasis	0.97	0.881
original_firstorder_Entropy	0.97	0.828
wavelet_LL_glszm_GrayLevelVariance	0.971	0.982
wavelet_LH_glcm_DifferenceEntropy	0.971	0.998
wavelet_LH_glcm_DifferenceAverage	0.971	0.978
wavelet_HL_glcm_Imc2	0.971	0.829
wavelet_LL_glrlm_GrayLevelNonUniformity	0.972	0.978
wavelet_LH_glcm_ClusterProminence	0.972	0.759
wavelet_HH_ngtdm_Busyness	0.972	0.813
wavelet_HH_glrlm_GrayLevelVariance	0.972	0.998
wavelet_LH_glcm_InverseVariance	0.973	0.948
wavelet_LH_glcm_Imc1	0.973	0.996
wavelet_LL_glszm_SmallAreaLowGrayLevelEmphasis	0.974	0.994
wavelet_LL_glcm_MaximumProbability	0.974	0.997
wavelet_LL_glcm_JointEnergy	0.974	0.994
wavelet_LH_gldm_LargeDependenceEmphasis	0.974	0.997
wavelet_LH_glcm_Idn	0.974	0.773
wavelet_LH_glcm_Correlation	0.974	0.912
wavelet_HH_glrlm_LongRunHighGrayLevelEmphasis	0.974	0.986
original_glszm_SizeZoneNonUniformity	0.974	0.995
wavelet_LL_glszm_HighGrayLevelZoneEmphasis	0.975	0.985
wavelet_LH_glcm_JointEntropy	0.975	0.996
wavelet_LH_glcm_Contrast	0.975	0.939
wavelet_LH_firstorder_Maximum	0.975	0.976
original_firstorder_Energy	0.976	0.998
wavelet_LL_gldm_LargeDependenceLowGrayLevelEmphasis	0.978	0.773
wavelet_HL_firstorder_TotalEnergy	0.978	0.826
wavelet_LL_glrlm_HighGrayLevelRunEmphasis	0.979	0.999
wavelet_LL_glcm_ClusterShade	0.979	0.854
wavelet_LH_firstorder_Median	0.979	0.857
wavelet_LH_gldm_DependenceNonUniformity	0.98	0.992
wavelet_LH_gldm_DependenceNonUniformityNormalized	0.981	0.993
wavelet_HH_glcm_Idmn	0.981	0.994
original_glrlm_LongRunHighGrayLevelEmphasis	0.981	0.999
original_shape2D_Sphericity	0.982	0.997
original_gldm_SmallDependenceEmphasis	0.982	0.996
wavelet_LL_glcm_SumSquares	0.983	0.996
wavelet_LH_glrlm_ShortRunLowGrayLevelEmphasis	0.983	0.996
wavelet_HL_glrlm_RunLengthNonUniformity	0.983	0.996
wavelet_HL_firstorder_Mean	0.983	0.932
original_glrlm_ShortRunLowGrayLevelEmphasis	0.983	0.975
original_gldm_LargeDependenceEmphasis	0.983	0.958
original_gldm_HighGrayLevelEmphasis	0.983	0.995
original_firstorder_InterquartileRange	0.983	0.879
wavelet_HL_glrlm_RunEntropy	0.984	0.977
original_gldm_DependenceVariance	0.984	0.994
wavelet_LH_glszm_LowGrayLevelZoneEmphasis	0.985	0.984
wavelet_LL_gldm_SmallDependenceHighGrayLevelEmphasis	0.986	0.89
wavelet_LH_gldm_SmallDependenceLowGrayLevelEmphasis	0.986	0.996
original_firstorder_90Percentile	0.986	0.925
wavelet_LL_glcm_Imc2	0.987	0.997
wavelet_HL_glrlm_RunLengthNonUniformityNormalized	0.987	0.992
original_glcm_Idn	0.987	0.996
original_firstorder_10Percentile	0.987	0.997
wavelet_LL_glrlm_LongRunLowGrayLevelEmphasis	0.988	0.978
wavelet_LL_glcm_Imc1	0.988	0.99
wavelet_HL_glrlm_GrayLevelNonUniformity	0.988	0.893
original_glszm_SizeZoneNonUniformityNormalized	0.988	0.994
original_gldm_GrayLevelNonUniformity	0.988	0.995
wavelet_HL_gldm_SmallDependenceLowGrayLevelEmphasis	0.989	0.973
wavelet_HL_firstorder_MeanAbsoluteDeviation	0.989	0.992
wavelet_HL_firstorder_Maximum	0.989	0.952
wavelet_HH_firstorder_Entropy	0.989	0.926
original_glcm_ClusterShade	0.989	0.941
wavelet_LL_glszm_ZoneVariance	0.99	0.995
wavelet_LL_glszm_ZoneEntropy	0.99	0.998
wavelet_LL_gldm_DependenceVariance	0.99	0.987
wavelet_HL_firstorder_Energy	0.99	0.96
wavelet_HH_ngtdm_Contrast	0.99	0.931
original_ngtdm_Strength	0.99	0.929
wavelet_HH_gldm_LargeDependenceHighGrayLevelEmphasis	0.991	0.979
wavelet_HL_firstorder_Range	0.992	0.897
wavelet_LH_ngtdm_Contrast	0.993	0.934
wavelet_HL_glrlm_GrayLevelNonUniformityNormalized	0.993	0.997
wavelet_HL_firstorder_90Percentile	0.993	0.84
wavelet_HH_gldm_GrayLevelNonUniformity	0.993	0.994
wavelet_HL_gldm_DependenceVariance	0.994	0.981
wavelet_HH_glrlm_RunPercentage	0.994	0.989
original_glrlm_LongRunEmphasis	0.994	0.998
original_firstorder_Range	0.994	0.996
original_firstorder_Mean	0.994	0.997
wavelet_LL_glcm_DifferenceVariance	0.995	0.977
original_glrlm_RunEntropy	0.995	0.999
wavelet_LL_gldm_LargeDependenceHighGrayLevelEmphasis	0.996	0.891
wavelet_HL_ngtdm_Contrast	0.996	0.914
wavelet_HL_gldm_GrayLevelNonUniformity	0.996	0.98
wavelet_HL_glcm_SumSquares	0.996	0.923
wavelet_HL_firstorder_Entropy	0.996	0.991
wavelet_LL_glszm_SmallAreaEmphasis	0.997	0.961
wavelet_LL_gldm_SmallDependenceEmphasis	0.997	0.979
wavelet_LL_gldm_HighGrayLevelEmphasis	0.997	0.963
wavelet_HL_ngtdm_Strength	0.997	0.839
wavelet_HL_glszm_GrayLevelNonUniformity	0.997	0.995
wavelet_HL_gldm_SmallDependenceHighGrayLevelEmphasis	0.997	0.908
wavelet_HL_gldm_LargeDependenceLowGrayLevelEmphasis	0.997	0.877
wavelet_HL_firstorder_InterquartileRange	0.997	0.866
wavelet_HH_gldm_SmallDependenceLowGrayLevelEmphasis	0.997	0.909
original_glszm_GrayLevelNonUniformity	0.997	0.999
wavelet_LL_glszm_ZonePercentage	0.998	0.997
wavelet_LL_glszm_SizeZoneNonUniformityNormalized	0.998	0.968
wavelet_LL_gldm_LargeDependenceEmphasis	0.998	0.981
wavelet_LH_ngtdm_Busyness	0.998	0.994
wavelet_LH_glszm_ZonePercentage	0.998	0.996
wavelet_LH_glszm_LargeAreaHighGrayLevelEmphasis	0.998	0.998
wavelet_LH_glszm_LargeAreaEmphasis	0.998	0.995
wavelet_LH_glszm_HighGrayLevelZoneEmphasis	0.998	0.998
wavelet_LH_firstorder_Entropy	0.998	0.987
wavelet_HL_gldm_DependenceEntropy	0.998	0.993
wavelet_HL_glcm_MaximumProbability	0.998	0.992
wavelet_HL_firstorder_RootMeanSquared	0.998	0.708
wavelet_HH_ngtdm_Complexity	0.998	0.988
wavelet_HH_gldm_SmallDependenceEmphasis	0.998	0.965
wavelet_HH_firstorder_Energy	0.998	0.859
original_shape2D_PerimeterSurfaceRatio	0.998	0.995
original_shape2D_Perimeter	0.998	0.997
original_glcm_Imc1	0.998	0.998
original_firstorder_Minimum	0.998	0.997
wavelet_LL_ngtdm_Coarseness	0.999	0.87
wavelet_LL_glszm_SizeZoneNonUniformity	0.999	0.995
wavelet_LL_glszm_LargeAreaLowGrayLevelEmphasis	0.999	0.98
wavelet_LL_glrlm_ShortRunLowGrayLevelEmphasis	0.999	0.982
wavelet_LL_glrlm_LongRunEmphasis	0.999	0.971
wavelet_LL_gldm_LowGrayLevelEmphasis	0.999	0.892
wavelet_LL_gldm_GrayLevelVariance	0.999	0.909
wavelet_LL_gldm_DependenceNonUniformityNormalized	0.999	0.933
wavelet_LL_glcm_Idmn	0.999	0.995
wavelet_LL_firstorder_Entropy	0.999	0.7
wavelet_LL_firstorder_Energy	0.999	0.799
wavelet_LL_firstorder_90Percentile	0.999	0.841
wavelet_HL_ngtdm_Coarseness	0.999	0.877
wavelet_HL_glszm_SizeZoneNonUniformityNormalized	0.999	0.996
wavelet_HL_glrlm_ShortRunLowGrayLevelEmphasis	0.999	0.991
wavelet_HL_glrlm_ShortRunHighGrayLevelEmphasis	0.999	0.994
wavelet_HL_gldm_LargeDependenceHighGrayLevelEmphasis	0.999	0.934
wavelet_HL_gldm_DependenceNonUniformityNormalized	0.999	0.997
wavelet_HH_ngtdm_Coarseness	0.999	0.881
wavelet_HH_glszm_LargeAreaEmphasis	0.999	0.988
wavelet_HH_glrlm_RunLengthNonUniformityNormalized	0.999	0.98
wavelet_HH_glrlm_RunLengthNonUniformity	0.999	0.983
wavelet_HH_gldm_SmallDependenceHighGrayLevelEmphasis	0.999	0.986
wavelet_HH_gldm_LowGrayLevelEmphasis	0.999	0.913
wavelet_HH_gldm_LargeDependenceEmphasis	0.999	0.939
wavelet_HH_gldm_DependenceVariance	0.999	0.996
wavelet_HH_glcm_SumEntropy	0.999	0.999
wavelet_HH_firstorder_Maximum	0.999	0.814
wavelet_HH_firstorder_90Percentile	0.999	0.911
original_glrlm_HighGrayLevelRunEmphasis	0.999	0.928
original_glrlm_GrayLevelVariance	0.999	0.964
original_glrlm_GrayLevelNonUniformity	0.999	0.83
original_gldm_LargeDependenceLowGrayLevelEmphasis	0.999	0.995
original_glcm_SumEntropy	0.999	0.878
original_glcm_JointEntropy	0.999	0.815
original_glcm_InverseVariance	0.999	0.92
original_glcm_Imc2	0.999	0.998
original_glcm_Idmn	0.999	0.997
original_glcm_DifferenceVariance	0.999	0.964
original_glcm_DifferenceEntropy	0.999	0.939
original_glcm_DifferenceAverage	0.999	0.93
original_glcm_Correlation	0.999	0.953
original_firstorder_Uniformity	0.999	0.878
wavelet_LL_glszm_LargeAreaEmphasis	1	0.98
wavelet_LL_glszm_GrayLevelNonUniformityNormalized	1	0.987
wavelet_LL_glrlm_LongRunHighGrayLevelEmphasis	1	0.974
wavelet_LL_gldm_SmallDependenceLowGrayLevelEmphasis	1	0.869
wavelet_LL_gldm_DependenceEntropy	1	0.992
wavelet_LL_glcm_Correlation	1	0.998
wavelet_LH_ngtdm_Coarseness	1	0.984
wavelet_LH_glrlm_RunEntropy	1	0.999
wavelet_LH_gldm_DependenceVariance	1	0.992
wavelet_LH_gldm_DependenceEntropy	1	0.994
wavelet_LH_glcm_SumSquares	1	0.998
wavelet_LH_firstorder_Skewness	1	0.892
wavelet_LH_firstorder_90Percentile	1	0.991
wavelet_HL_glszm_ZonePercentage	1	0.984
wavelet_HL_glszm_SmallAreaHighGrayLevelEmphasis	1	0.952
wavelet_HL_glrlm_HighGrayLevelRunEmphasis	1	0.998
wavelet_HL_gldm_LowGrayLevelEmphasis	1	0.994
wavelet_HL_glcm_Id	1	0.998
wavelet_HL_firstorder_Median	1	0.922
wavelet_HH_ngtdm_Strength	1	0.948
wavelet_HH_glszm_SizeZoneNonUniformityNormalized	1	0.975
wavelet_HH_glszm_LargeAreaLowGrayLevelEmphasis	1	0.974
wavelet_HH_gldm_GrayLevelVariance	1	0.994
wavelet_HH_glcm_JointEntropy	1	0.997
wavelet_HH_firstorder_InterquartileRange	1	0.924
original_shape2D_MinorAxisLength	1	0.996
original_shape2D_MeshSurface	1	0.999
original_shape2D_MaximumDiameter	1	0.994
original_shape2D_MajorAxisLength	1	0.999
original_glrlm_GrayLevelNonUniformityNormalized	1	0.995
original_gldm_LargeDependenceHighGrayLevelEmphasis	1	0.996
original_glcm_JointAverage	1	0.982
original_glcm_Idm	1	0.999
original_glcm_ClusterProminence	1	0.997
original_firstorder_Variance	1	0.864
original_firstorder_RootMeanSquared	1	0.877
original_firstorder_RobustMeanAbsoluteDeviation	1	0.966
original_firstorder_Kurtosis	1	0.778
